# Supplementary material for: The Identification of Kabatiella zeae as a Causal Agent of Northern Anthracnose of Sorghum in China and Estimation of Host Resistance
Source: Plants (Basel). 2024 Jul 5;13(13):1857. doi: 10.3390/plants13131857 (PMC11244406; doi:10.3390/plants13131857)
Supplement: Supplementary file 1 [file plants-13-01857-s001.zip]

Archive with 1 entries (1 files):
- plants-3058183-supplementary.pdf
